# Supplementary material for: Association between white matter lesions and cerebral Aβ burden
Source: PLoS One. 2018 Sep 24;13(9):e0204313. doi: 10.1371/journal.pone.0204313 (PMC6152974; doi:10.1371/journal.pone.0204313)
Supplement: S1 Data — (XLSX) [file pone.0204313.s002.xlsx]

## Sheet: Sheet1
Number	Sex	Age	Dignosis	Height	Weight	Education	Modified Fazekas	K-MMSE	Digit_span_Forward	Digit_span_Backward	Naming_K_BNT	Rey_CFT_copy_score	SVLT_recall_trial1	SVLT_recall_trial2	SVLT_recall_trial3	SVLT_recall_total_score	SVLT_Delayed_recall	SVLT_recognition_score	RCFT_immediate_recall	RCFT_delayed_recall	COWAT_animal	COWAT_supermarket	COWAT_phonemic_total_score	StroopTest_Wordreading_correct	StroopTest_Colorreading_correct	K_MMSE_total_score	CDR	aFrontal_Lat_Lt	aFrontal_Lat_Rt	aFrontal_Med_Lt	aFrontal_Med_Rt	aTemporal_Lat_Lt	aTemporal_Lat_Rt	aParietal_Lat_Lt	aParietal_Lat_Rt	aCingulate_Lt	aCingulate_Rt	FBB_Ratio	Amyloid Positive1.39
1	0	60	1	152	50	16	0	30	7	5	54	36	8	11	12	31	11	22	15.5	13.5	18	26	25	112	109	30	0.5	1.02261	0.991192	0.846444	0.94779	1.191	1.10055	1.1008	1.04571	1.14198	1.3521	1.12345	0
2	0	61	1	160	70	9	0	29	9	6	50	30.5	5	7	9	21	9	23	13	14.5	13			100	92	29		1.29172	1.18201	1.15478	1.23782	1.2521	1.23095	1.32353	1.33548	1.38333	1.55819	1.34521	0
3	1	68	1	166	69	16	0	27	7	3	49	32	4	7	10	21	9	21	8.5	7	18			112	87	27		1.31981	1.28546	1.05451	1.16441	1.30541	1.3009	1.32214	1.24031	1.51032	1.54939	1.36944	0
4	0	63	1	165	57	16	0	30	9	4	48	34	7	8	10	25	6	20	7.5	8.5	15			112	100	30		1.14985	1.17039	1.03274	1.07078	1.28365	1.19732	1.20798	1.15217	1.34923	1.46328	1.26446	0
5	0	65	1	160	57	16	0	30	9			34	6	7	10	23	9	23	24	25	16				90	30		1.25105	1.15178	1.19078	1.18916	1.29159	1.17484	1.19896	1.14241	1.50908	1.64831	1.36162	0
6	1	61	1	175	70	16	0	30	9	4	56	29	9	9	9	27	8	24	13.5	14.5	22			112	112	30		1.2672	1.33798	1.11143	1.2415	1.2816	1.25058	1.27703	1.21321	1.61137	1.76075	1.43549	1
7	0	58	1	166	63	12	0	29	8	4	54	36	3	7	9	19	8	20	13	14.5	15		14	112	112	29		1.19593	1.19733	1.10712	1.15448	1.29242	1.21299	1.28272	1.22856	1.51601	1.55642	1.3492	0
8	1	66	1	171	62	16	0	26	9	5	53	32	6	10	10	26	7	23	22.5	18	21	25	43	112	110	26	0.5	1.23785	1.21632	1.18932	1.25399	1.41319	1.1948	1.1063	1.0544	1.2711	1.47946	1.27985	0
9	0	58	1	160	63	12	0	27	6	4	47	31	5	8	11	24	6	23	12.5	14	16	25	19	112	108	27	0.5	1.08892	1.05054	1.05279	1.05698	1.21363	1.13908	1.16359	1.05244	1.27767	1.44497	1.21328	0
10	1	66	1	172	75	18	0	29	8	7	59	33	6	8	10	24	9	23	12.5	16.5	34	33	60	112	111	29	0.5	1.21298	1.24518	1.24046	1.29032	1.40617	1.3548	1.36378	1.27418	1.6591	1.74584	1.47162	1
11	0	64	1	154	52	16	0	29	7	7	53	35	7	11	12	30	11	24	19.5	22.5	20	22	48	112	112	29	0.5	1.09354	1.06575	1.12641	1.13169	1.19316	1.09913	1.06782	1.03756	1.27273	1.38147	1.1984	0
12	0	54	1	162	54	18	0	30	7	6	45	32	5	8	11	24	10		11	11	13			112	112	30	0.5	1.05062	1.01583	0.991171	1.09811	1.23685	1.12831	1.11462	1.08301	1.28686	1.43768	1.20658	0
13	1	56	1	171	92	18	0	28	9	5	47	33	6	9	10	25	8	22	25	25	15			112	92	28	0.5	1.42311	1.32451	1.23216	1.39347	1.42668	1.41318	1.48237	1.44086	1.59014	1.84008	1.5305	1
14	0	54	1	152	53	9	0	28	6	3	55	33	5	7	8	20	7	23	25.5	22.5	15	25	27	112	102	28	0.5	1.1637	1.17023	1.10277	1.19247	1.22904	1.15596	1.18365	1.12219	1.38983	1.53646	1.29278	0
15	0	59	1	166	65	12	1	26	5	3	48	34	6	8	10	24	7	22	10	6	13	18	16	109	33	26	0.5	1.2295	1.15592	1.07104	1.21446	1.2784	1.19663	1.37194	1.23572	1.26834	1.52509	1.29528	0
16	0	70	1	162	48	16	2	30	6	6	49	36	4	8	10	22	9	23	12.5	12.5	24	29	25	112	111	30		1.32538	1.28814	1.18926	1.21076	1.42961	1.38118	1.38121	1.14171	1.49182	1.62828	1.40768	1
17	1	73	1	173	74	16	2	30	6	4	54	35	5	6	9	20	5	22	6.5	3.5	16	19	20	111	104	30	0.5	1.30296	1.2974	1.04231	1.12719	1.40294	1.52555	1.33933	1.27287	1.60747	1.69402	1.44393	1
18	1	70	1	164	72	6	2	29	7	4	55	27	5	7	9	21	8	24	4.5	6	13			112	39	29	0.5	1.03005	1.09718	1.14852	1.17785	1.29168	1.20829	1.21013	1.111	1.43309	1.53629	1.29877	0
19	0	62	1	154	88	12	2	29	5	3	56	34	6	9	10	25	8	24	23.5	23.5	19	9	17	112	91	29	0.5	1.13036	1.06258	0.912107	0.934641	1.33573	1.19563	1.1893	0.991184	1.35501	1.61914	1.26243	0
20	1	58	2	165	60	9	0	25	5	3		27	3	4	5	12	3	19			11					25	0.5	1.40417	1.34163	1.00235	1.1705	1.68383	1.47458	1.59695	1.29705	1.72158	1.87495	1.55433	1
21	1	67	2	175	70	16	0	27	4	4	47	35														27	0.5	1.04298	1.03969	0.971887	1.05672	1.15873	1.10755	1.09885	0.990251	1.21628	1.39557	1.16444	0
22	0	53	2	160	55	18	0	26	8	6	55	35	7	12	10	29	8	23	8.5	8.5	18	14	31	112	80	26	0.5	1.2357	1.3032	1.27435	1.32291	1.40813	1.3201	1.36795	1.3222	1.53575	1.64626	1.43576	1
23	1	61	2	167	64	16	0	29	6	5	53	34	3	6	9	18	4	23	21.5	18.5	14	13	23	111	110	29	0.5	1.12808	1.07794	0.973052	1.07994	1.2403	1.18695	1.21168	0.997092	1.44784	1.64347	1.29778	0
24	1	67	2	158	62	12	0	26	5	3	50	29.5	3	4	7	14	4	18	6.5	1	12	19	20	112	78	26	0.5	1.08725	1.11794	1.06095	1.1158	1.31928	1.25482	1.24604	1.19036	1.45149	1.63251	1.33175	0
25	1	70	2	177.1	79.8	16	0	25	5	4	53	34	4	6	8	18	6	19	14	12	17	19	33	110	65	25	0.5	1.31877	1.3043	1.17947	1.21844	1.32458	1.26644	1.33271	1.32934	1.42844	1.56765	1.37588	0
26	0	53	2	156	54	18	0	29	7	5	53	30	4	8	10	22	10	23	16	18.5	13	19	21	112	105	29	0.5	1.11368	1.10965	0.922237	1.00529	1.25639	1.18932	1.25649	1.22307	1.38258	1.51089	1.26832	0
27	1	60	2	158	60	12	0	27	7	7	52	32	5	8	9	22	4	21	12	13.5	18	17	29	112	100	27	0.5	1.14919	1.12361	1.01389	1.01861	1.30774	1.20542	1.32824	1.2756	1.35972	1.48759	1.28316	0
28	0	69	2	158	53	16	0	29	6	5	49	34	7	9	11	27	10	21	10	10.5	13	22	33	112	66	29	0.5	1.12402	1.09321	1.0627	1.08495	1.25704	1.15703	1.16998	1.08994	1.29799	1.42779	1.22973	0
29	0	66	2	148	50	3	0	25	6	3	34	9	5	7	9	21	0	21	7.5	5.5	8	7	7	61	22	25	0.5	1.06466	1.01003	0.971942	1.03524	1.21689	1.13438	1.20196	1.09166	1.15304	1.32065	1.15342	0
30	0	52	2	151	65	12	0	25	7	3	54	29	6	9	10	25	5	19	22	19.5	22	26	28	110	92	25	0.5	1.06732	1.07784	1.00197	1.04174	1.15172	1.03058	1.06552	1.05128	1.36911	1.49713	1.22048	0
31	0	66	2	151	50	16	0	26	5	3	43	33	3	8	8	19	7	22	4.5	3.5	21	21	34	112	104	26	0.5	1.38488	1.36153	1.19257	1.21827	1.52973	1.48757	1.52557	1.44323	1.67208	1.84959	1.5506	1
32	0	54	2	147	50	18	0	26	5	3	52	34	5	8	7	20	6	21	9	9.5	17	22	16	112	75	26	0.5	1.7028	1.73801	1.67881	1.53961	1.73927	1.67446	1.81251	1.76398	2.09052	1.97014	1.8451	1
33	1	55	2	165	61	18	0	26	6	4	52	35	6	12	12	30	11	23	26.5	21.5	22	22	37	112	88	26	0.5	1.23287	1.18317	1.2111	1.27745	1.21902	1.15199	1.23629	1.1062	1.3946	1.5832	1.32511	0
34	0	63	2	162	69	7	0	25	5	3	42	30	3	6	8	17	3	15	15.5	16.5	16	17	17	111	110	25	0.5	1.03864	1.0849	0.852751	0.984297	1.14887	1.1466	1.1788	1.25184	1.2969	1.46646	1.21263	0
35	0	35	2	158	49	16	0	30	6	6	50	34	7	9	11	27	9	21	23	17	18	33	48	112	112	30	1	1.52097	1.55637	1.39879	1.31481	1.70505	1.7134	1.58653	1.52271	2.05444	2.00382	1.74953	1
36	0	68	2	160	65	6	1	24	7	5	55	31	6	6	7	19	2	18	13.5	15	9	14	25	112	71	24	0.5	1.58144	1.53923	1.48681	1.56568	1.9746	1.86264	2.05743	1.8092	2.19487	2.14556	1.92131	1
37	1	71	2	168	73	16	1	25	5	3	36	24.5	2	6	7	15	5	20	7.5	8.5	11	5	20	106	52	25	1	1.39504	1.3009	1.13299	1.15221	1.55752	1.49534	1.43457	1.26689	1.67404	1.66053	1.48137	1
38	0	78	2	155	53	0.5	1	21	4	4	39		3	5	5	13	3	19			12	8	13			21	0.5	1.47261	1.60026	1.32975	1.50033	1.65105	1.61029	1.52306	1.51689	1.93242	1.9089	1.69487	1
39	1	64	2	165	65	16	1	27	6	4	54	34	6	8	9	23	7	21	20.5	20.5	13	19	28	112	59	27	0.5	1.39454	1.37717	1.27393	1.43508	1.45869	1.34493	1.5857	1.49233	1.68097	1.76572	1.55017	1
40	0	81	2	148	56	12	1	25	6	3	42	28.5	3	5	7	15	2	19	1.5	3.5	8	9	11	112	64	25	0.5	1.20593	1.17712	1.00736	1.33298	1.32949	1.21967	1.15546	1.11375	1.54032	1.78863	1.3949	1
41	1	74	2	174	73	18	2	28	7	5	47	30	7	9	12	28	10	22	8	10.5	19	19	40	112	93	28	0.5	1.49481	1.45805	1.38499	1.42658	1.68038	1.64158	1.61686	1.60576	1.92044	1.94051	1.70656	1
42	0	74	2	155	65	12	2	28	7	4	44	34	5	6	8	19	4	22	15	15	15	18	19	112	74	28	0.5	1.02599	0.995583	1.03369	0.945417	1.13454	1.00521	1.09196	0.992731	1.30891	1.28782	1.14395	0
43	0	78	2	160	69	6	2	21	5	4	26	27.5	2	5	8	15	3	19	5.5	3	7	11	7	112	34	21	0.5	1.46576	1.22845	1.34676	1.34059	1.5931	1.36185	1.36249	1.53433	1.71278	1.8607	1.56812	1
44	1	70	2	172	68	18	2	29	9	4	60	33	4	6	10	20	7	21	9	10	14	11		112	74	29	0.5	1.62412	1.58617	1.59649	1.6159	1.70013	1.49322	1.7526	1.5253	2.13149	2.07634	1.82267	1
45	1	70	2	176	74	18	2	26	8	4	54	30	5	6	6	17	4	21	11	8.5	22	25	34	112	98	26	1	1.39345	1.33457	1.10659	1.2644	1.46107	1.31724	1.26295	1.1144	1.46596	1.44171	1.35555	0
46	1	75	2	163	64	16	2	26	8	5	54	34	4	4	6	14	3	19	10.5	12	13	12	18	112	82	26	0.5	1.50774	1.33449	1.30588	1.42038	1.44385	1.24	1.53486	1.27948	1.77462	1.73914	1.54343	1
47	0	56	2	155	55	9	2	24	6	3	39	24	4	6	8	18	0	16	11	9	11	14	12	109	68	24	0.5	1.14645	1.22393	1.07607	1.37833	1.26619	1.28409	1.40278	1.50163	1.40679	1.56228	1.37048	0
48	0	74	2	155	50	0.5	2	19	5	2	21		2	3	6	11	0	18			5	13	0			19	2	1.38053	1.36593	1.17603	1.24655	1.29909	1.25813	1.29012	1.35843	1.52858	1.46269	1.38204	0
49	0	65	2	150	52		2	23	3	3	33		5	5	9						14	9	12			23	0.5	1.56038	1.49247	1.28233	1.35965	1.56767	1.5863	1.61778	1.54118	1.7971	1.81433	1.63158	1
50	0	57	3	145	46	7	0	20	4	2	46	28	5	5	6	16	6	18	5	9	8	12	18	111	52	22	0.5	1.5786	1.4707	1.50841	1.52034	1.60526	1.47001	1.66424	1.82023	1.97817	1.99324	1.75372	1
51	1	55	3	160	52	12	0	24	7	3	56	9	5	7	6	18	0	21	2	3	6	4	15	112	41	24	0.5	1.09649	1.08158	0.890393	1.09835	1.18317	1.15631	1.25852	1.05279	1.30436	1.48255	1.22702	0
52	0	67	3	155	62	6	0	26	5	2		17.5	3	4	10	17	6	18			8					21	0.5	1.04637	0.977175	1.04523	1.05451	1.09673	1.03949	1.01603	0.935616	1.22624	1.31855	1.13182	0
53	1	74	3	164	42	6	0	21	5	3	19	20	2	2	5	9	0	15	1.5	2	8	5	16	111	39	21	0.5	1.18759	1.12353	1.12385	1.15665	1.38745	1.16281	1.36899	1.15958	1.68186	1.63713	1.40196	1
54	0	50	3	152	53	12	0	16	4	2	48	11	4	5	6	15	2	16	1.5	1	11	8	15	108	27	16	0.5	1.35883	1.56481	1.36349	1.46332	1.57656	1.34107	1.39645	1.22252	1.97477	2.05785	1.67035	1
55	1	60	3	169	85	6	0	23	6	4	51	28.5	4	5	5	14	0	17	7.5	4	16	13	27	112	83	23	0.5	1.16683	1.21744	1.07894	0.871894	1.33022	1.29979	1.15531	1.12243	1.66988	1.51544	1.34277	0
56	0	54	3	150	50	6	0	13	4	2	36	4.5	2	2	3	7	0	13	2	3	3	1	0			13	0.5	1.23994	1.32462	1.22733	1.35463	1.40649	1.34646	1.41387	1.29713	1.58006	1.76156	1.47395	1
57	0	50	3	162	64	18	0	25	7	5	51	34	5	6	6	17	2	15	9.5	7.5	12	9	26	110	52	25	0.5	1.26584	1.21971	1.13237	1.23033	1.37746	1.31376	1.2516	1.22666	1.36	1.54007	1.33699	0
58	1	54	3	167	58	9	1	16	4	4	38	3.5	3	6	5	14	0	15	1	0.5	13	14	14	110	12	16	0.5	2.05123	1.94565	2.03228	1.95574	2.2456	1.92333	2.58929	2.32572	2.78187	2.58407	2.36905	1
59	0	67	3	155	53	6	1	22	5	3	32	23	3	5	8	16	4	18	6	1.5	13	11	14	111	44	22		1.46228	1.36678	1.5469	1.18102	1.67467	1.43321	1.46191	1.43713	1.86341	1.79981	1.61097	1
60	0	68	3	155	53	0.5	1	15	4	0	15		3	5	5	13	4	16			12	4	0			15	0.5	1.30597	1.25169	1.08027	1.1792	1.47545	1.43456	1.41663	1.241	1.56615	1.73365	1.44887	1
61	0	65	3	153	52	0	1	7	3	0	12		3	6	4	13	0	20			6	5				7	0.5	1.45401	1.46443	1.34938	1.47647	1.59013	1.36742	1.6236	1.49739	1.7739	1.94872	1.64219	1
62	1	65	3	166	55	16	1	21	7	4	42	28	3	5	5	13	0	16	0.5	0	9	13	20	112	68	21	0.5	1.16794	1.15953	1.15671	1.19234	1.38158	1.24699	1.30837	1.22232	1.57161	1.72027	1.40796	1
63	0	63	3	153	53	12	1	26	4	4	53	34	2	5	6	13	0	19	10.5	9.5	20	20	26	112	76	26	0.5	1.47492	1.36505	1.3995	1.53627	1.31041	1.34064	1.47553	1.39223	1.68945	1.88465	1.57263	1
64	1	57	3	171	53	12	1	26	5	5	45	25.5	3	4	7	14	0	18	4	2.5	12	9	15	112	96	26	0.5	1.19417	1.26409	1.47439	1.47795	1.37117	1.25601	1.36823	1.30162	1.51772	1.55312	1.42287	1
65	0	80	3	158	56	18	2	26	6	3	25	32	5	6	7	18	0	15	8	10.5	10	11	23	112	67	26	0.5	1.0201	1.01489	1.08431	1.06899	1.19617	1.16864	1.03538	1.06031	1.46921	1.47904	1.24954	0
66	1	72	3	160	55	14	2	24	4	4	41	25.5	5	7	8	20	6	20	9	0	11	12	14	112	84	24	0.5	1.63642	1.76515	1.46137	1.52024	1.53299	1.6796	1.65848	1.7023	1.84332	1.82207	1.71091	1
67	1	74	3	155	70	12	2	26	5	3	48	30	3	4	6	13	0	20	5.5	2	7	7	14	112	40	26	0.5	1.37721	1.29909	1.23341	1.22571	1.32355	1.198	1.50451	1.31053	1.59374	1.64612	1.44226	1
68	0	67	3	156	73	6	2	21	5	3	33	19.5	4	5	6	15	3	20	9.5	7	11	12	8	110	39	21	0.5	1.26203	1.34969	1.03678	1.18751	1.29679	1.30586	1.30203	1.37027	1.39907	1.59941	1.36474	0
69	0	83	3	156	44	11	2	29	4	3	36	29.5	5	8	10	23	7	19	10	7.5	9	21	23	112	69	29	0.5	1.20115	1.14343	1.00772	1.0268	1.28589	1.08164	1.42434	1.2753	1.54006	1.51311	1.32898	0
70	0	76	3	158	60	12	2	20	4	2	41	30	4	5	8	17	1	17	1	0	13	17	13	107	30	20	0.5	1.62451	1.58307	1.42357	1.55543	1.58984	1.66724	1.87394	1.72058	1.9224	1.97348	1.76613	1
71	0	53	3	153	51	14	2	24	8	4	45	22	5	6	8	19	4	20	6.5	4	12	15	23	111	37	24	0.5	1.765	1.7146	1.58543	1.69598	1.78983	1.73362	1.76234	1.68335	1.99728	2.04534	1.847	1
72	0	70	3	144	53	6	2	16	4	3	8	17.5	2	3	3	8	0	14	2.5	0	5	5	0	49	16	16	1	1.95808	1.92015	2.08533	2.25171	1.94629	1.96981	2.34931	2.02624	2.52162	2.44368	2.24306	1
73	0	73	3	157	45	7	2	26	5	3	19	30	4	5	7	16	0	16	2	0	7	6	4	112	46	26	0.5	1.3452	1.22749	1.44202	1.35098	1.5038	1.21946	1.349	1.30287	1.74987	1.65373	1.49654	1
74	0	74	3	158	58	18	2	26	7	4	27	35	6	6	8	20	4	19	14	9.5	9	12	22	112	93	26	0.5	0.916333	0.92922	0.765749	0.884347	1.10704	1.07504	0.995794	0.872132	1.33307	1.47172	1.14	0
75	0	73	3	157.8	58	0.5	2	21	5	2	40	17	5	9	7	21	4	20	5	1.5	14	17	5	41	75	21	0.5	1.06982	1.05824	0.996425	1.20585	1.14247	1.11111	1.16959	1.14426	1.30878	1.456	1.22801	0
76	1	76	3	169	69	12	2	21	4	2	39	26.5	4	6	6	16	3	18	6	5	9	7	6	112		21	0.5	1.10054	1.14955	0.9292	1.25015	1.3363	1.29966	1.36126	1.41559	1.46388	1.71911	1.38509	1
77	0	83	3	160	70	0	2	13	4	3	25		3	4	6	13	0	19			7	13	5			13	0.5	1.1992	1.16004	1.16269	1.27607	1.27884	1.11225	1.31117	1.25714	1.5075	1.59046	1.3608	0
78	0	69	3	155	60	6	2	24	4	3	44	29.5	6	5	8	19	6	17	12.5	11	11	9	18	104	26	24	0.5	1.76171	1.5706	1.46169	1.66195	1.90977	1.73068	1.83687	1.54684	2.23999	2.34466	1.94529	1
79	0	81	3	150	40	1	2	14	4	2	18		0	0	0	0	0	16			6	5	0			14	2	2.33974	2.29118	2.18599	2.25749	2.23751	2.22574	2.37598	2.2278	2.32603	2.26112	2.27878	1
80	0	76	3	147	48	8	3	12	4	0		3	1	2	3	6	0	13			4					12	2.0	1.11848	1.12701	1.11432	1.26288	1.29931	1.21405	1.1759	1.20795	1.40258	1.4298	1.28693	0
81	1	83	3	168	50	6	3	16	4	3	22		2	4	4	10	4	21								16	2	1.24354	1.25807	1.13235	1.25278	1.40466	1.37506	1.52516	1.46459	1.53574	1.53005	1.41811	1
82	1	76	3	161	51	12	3	12	3	0	21		0	1	2	3	0	18			3	3	0			12	2	1.56794	1.57265	1.60793	1.5803	1.62443	1.55977	1.74669	1.62546	1.6162	1.5117	1.59063	1
83	1	74	3	158	53	6	3	15	4	2	24	1	4	5	7	16	0	12	0	0	4	2	0	36	15	15	1	1.60106	1.63341	1.55537	1.67587	1.49035	1.61352	1.64245	1.60154	1.75024	1.83457	1.68343	1
